# Supplementary material for: Sorting of Odor Dilutions Is a Meaningful Addition to Assessments of Olfactory Function as Suggested by Machine-Learning-Based Analyses
Source: J Clin Med. 2022 Jul 11;11(14):4012. doi: 10.3390/jcm11144012 (PMC9317381; doi:10.3390/jcm11144012)
Supplement: Supplementary file 1 [file jcm-11-04012-s001.zip]

Archive with 1 entries (1 files):
- jcm-1744142-supplementary.pdf
